# Supplementary material for: Prevalence and associated risk factors for tuberculosis among people living with HIV in Nepal
Source: PLoS One. 2022 Jan 28;17(1):e0262720. doi: 10.1371/journal.pone.0262720 (PMC8797228; doi:10.1371/journal.pone.0262720)
Supplement: S1 Dataset — (XLSX) [file pone.0262720.s002.xlsx]

## Sheet: Raw_dataset
SN	Address of PLHIV	Age	Sex	Caste/Ethnicity	Religion	Marital Status	Risk Group	Able to Read & Write	Education	Occupation	WHO Clinical Stage	CD4 Cell Count	Ever Used IPT	Family History of TB	Final Diagnosis (TB Status)
1	Sunsari	30	Male	Janajati	Hinduism	Married	General Population	Yes	Secondary	Others	Stage 4	135	No IPT History	No	No TB
2	Sankhuwasava	28	Male	Brahmin/Chhetri	Hinduism	Married	General Population	Yes	Secondary	Housewife	Stage 4	151	No IPT History	No	No TB
3	Sunsari	31	Female	Dalit	Hinduism	Married	General Population	Yes	Primary	Agriculture	Stage 2	355	No IPT History	No	No TB
4	Sunsari	34	Male	Dalit	Hinduism	Married	IDUs	No		Others	Stage 2	120	No IPT History	No	No TB
5	Sunsari	47	Male	Janajati	Hinduism	Unmarried	General Population	Yes	Primary	Business	Stage 3	190	No IPT History	No	No TB
6	Jhapa	30	Female	Janajati	Hinduism	Married	General Population	Yes	Primary	Housewife	Stage 2	187	No IPT History	No	No TB
7	Dhankuta	36	Female	Janajati	Hinduism	Married	General Population	No		Housewife	Stage 3	195	No IPT History	Yes	TB
8	Saptari	30	Male	Madhesi	Hinduism	Married	Client of FSW	Yes	literate only	Agriculture	Stage 2	666	No IPT History	No	No TB
9	Jhapa	29	Female	Brahmin/Chhetri	Hinduism	Married	General Population	Yes	literate only	Housewife	Stage 2	120	No IPT History	Yes	No TB
10	Jhapa	27	Female	Dalit	Hinduism	Married	General Population	Yes	Primary	Housewife	Stage 1	429	No IPT History	No	No TB
11	Morang	19	Male	Janajati	Christian	Married	Client of FSW	Yes	Secondary	Business	Stage 2	289	No IPT History	No	No TB
12	Khotang	28	Female	Janajati	Hinduism	Married	General Population	Yes	Primary	Housewife	Stage 2	534	No IPT History	Yes	No TB
13	Morang	35	Male	Brahmin/Chhetri	Hinduism	Married	IDUs	Yes	Primary	Labourer	Stage 2	215	No IPT History	No	No TB
14	Sunsari	30	Female	Janajati	Hinduism	Married	General Population	Yes	Primary	Housewife	Stage 2	670	No IPT History	No	No TB
15	Jhapa	27	Female	Janajati	Hinduism	Married	General Population	Yes	Primary	Housewife	Stage 2	232	No IPT History	No	No TB
16	Khotang	30	Male	Janajati	Hinduism	Married	Client of FSW	Yes	Secondary	Labourer	Stage 2	423	No IPT History	No	No TB
17	Sunsari	30	Male	Madhesi	Hinduism	Married	Client of FSW	Yes	Secondary	Business	Stage 2	180	Currently taking	Yes	No TB
18	Sunsari	38	Male	Janajati	Hinduism	Married	IDUs	Yes	Primary	Labourer	Stage 2	328	No IPT History	No	No TB
19	Sunsari	44	Male	Janajati	Hinduism	Married	General Population	Yes	Graduate and Post Graduate	Others	Stage 2	345	No IPT History	No	No TB
20	Jhapa	41	Male	Brahmin/Chhetri	Hinduism	Married	General Population	Yes	Primary	Others	Stage 3	135	No IPT History	Yes	TB
21	Udyapur	44	Male	Brahmin/Chhetri	Hinduism	Married	Client of FSW	Yes	Secondary	Others	Stage 2	350	No IPT History	No	No TB
22	Morang	36	Female	Janajati	Hinduism	Married	General Population	Yes	Primary	Housewife	Stage 3	199	No IPT History	No	No TB
23	Sunsari	35	Male	Janajati	Hinduism	Married	General Population	Yes	Primary	Business	Stage 3	128	No IPT History	Yes	TB
24	Jhapa	34	Male	Brahmin/Chhetri	Hinduism	Married	General Population	Yes	Primary	Housewife	Stage 2	159	No IPT History	No	No TB
25	Sunsari	39	Female	Janajati	Hinduism	Married	General Population	No		Housewife	Stage 3	178	No IPT History	Yes	TB
26	Sunsari	27	Male	Janajati	Hinduism	Married	General Population	Yes	Primary	Business	Stage 2	139	No IPT History	No	No TB
27	Sunsari	38	Male	Janajati	Christian	Married	IDUs	Yes	Secondary	Business	Stage 2	156	No IPT History	Yes	TB
28	Sunsari	23	Male	Janajati	Hinduism	Unmarried	IDUs	Yes	Primary	Others	Stage 2	323	No IPT History	No	No TB
29	Sunsari	45	Male	Janajati	Hinduism	Married	General Population	Yes	Primary	Business	Stage 3	157	No IPT History	No	No TB
30	Sunsari	42	Male	Dalit	Hinduism	Married	IDUs	Yes	Primary	Business	Stage 2	233	No IPT History	Yes	No TB
31	Sunsari	23	Male	Janajati	Hinduism	Married	IDUs	Yes	Primary	Others	Stage 2	189	No IPT History	No	No TB
32	Sunsari	33	Male	Janajati	Hinduism	Unmarried	IDUs	Yes	Primary	Labourer	Stage 2	139	No IPT History	No	No TB
33	Sunsari	38	Male	Brahmin/Chhetri	Hinduism	Married	General Population	Yes	Primary	Business	Stage 2	572	No IPT History	No	No TB
34	Udyapur	25	Male	Dalit	Hinduism	Married	Client of FSW	Yes	Secondary	Profession	Stage 3	145	Currently taking	No	TB
35	Jhapa	41	Male	Brahmin/Chhetri	Hinduism	Married	IDUs	Yes	Secondary	Agriculture	Stage 2	138	No IPT History	No	No TB
36	Sunsari	33	Male	Janajati	Buddhism	Unmarried	IDUs	Yes	Primary	Business	Stage 2	125	Currently taking	No	TB
37	Sankhuwasava	48	Female	Janajati	Hinduism	Married	General Population	Yes	literate only	Agriculture	Stage 3	178	No IPT History	Yes	TB
38	Morang	46	Male	Janajati	Hinduism	Married	Client of FSW	Yes	Primary	Profession	Stage 3	187	Currently taking	No	TB
39	Morang	45	Female	Madhesi	Hinduism	Married	General Population	No		Business	Stage 2	413	No IPT History	Yes	No TB
40	Jhapa	53	Male	Janajati	Buddhism	Married	General Population	Yes	Primary	Labourer	Stage 3	117	No IPT History	No	No TB
41	Dhankuta	43	Male	Janajati	Hinduism	Married	IDUs	Yes	Primary	Agriculture	Stage 2	187	No IPT History	Yes	TB
42	Sunsari	30	Male	Janajati	Buddhism	Married	Client of FSW	Yes	Secondary	Business	Stage 2	190	No IPT History	No	No TB
43	Sunsari	43	Female	Janajati	Hinduism	Married	FSW	Yes	Primary	Agriculture	Stage 3	185	No IPT History	No	No TB
44	Sankhuwasava	43	Female	Dalit	Hinduism	Married	General Population	No		Housewife	Stage 2	129	No IPT History	No	No TB
45	Sunsari	28	Female	Janajati	Hinduism	Unmarried	General Population	Yes	Primary	Housewife	Stage 2	598	No IPT History	No	No TB
46	Sunsari	24	Female	Janajati	Hinduism	Married	General Population	Yes	Primary	Housewife	Stage 2	385	No IPT History	Yes	TB
47	Morang	39	Female	Brahmin/Chhetri	Hinduism	Married	General Population	Yes	Primary	Housewife	Stage 3	108	No IPT History	Yes	TB
48	Sankhuwasava	39	Male	Janajati	Hinduism	Married	General Population	Yes	Primary	Agriculture	Stage 2	125	No IPT History	No	No TB
49	Sunsari	37	Male	Janajati	Buddhism	Married	IDUs	Yes	Primary	Business	Stage 2	185	No IPT History	No	No TB
50	Banke	22	Male	Janajati	Hinduism	Married	IDUs	Yes	Primary	Others	Stage 2	403	No IPT History	No	No TB
51	Banke	20	Male	Brahmin/Chhetri	Hinduism	Married	IDUs	Yes	Primary	Others	Stage 1	454	No IPT History	No	No TB
52	Dailekh	38	Male	Brahmin/Chhetri	Hinduism	Married	Client of FSW	Yes	literate only	Agriculture	Stage 2	162	No IPT History	No	No TB
53	Banke	32	Male	Janajati	Hinduism	Married	Client of FSW	Yes	literate only	Labourer	Stage 2	338	No IPT History	No	No TB
54	Dailekh	35	Female	Brahmin/Chhetri	Hinduism	Married	General Population	No		Housewife	Stage 2	230	No IPT History	No	No TB
55	Salyan	33	Female	Brahmin/Chhetri	Hinduism	Married	General Population	Yes	literate only	Housewife	Stage 2	275	No IPT History	No	No TB
56	Banke	38	Female	Madhesi	Hinduism	Married	General Population	Yes	Primary	Others	Stage 2	234	Completed IPT <1 year	No	No TB
57	Banke	50	Female	Brahmin/Chhetri	Hinduism	Married	General Population	Yes	literate only	Others	Stage 2	165	Completed IPT >1 year	No	No TB
58	Banke	39	Male	Janajati	Hinduism	Widow/widower	IDUs	No		Labourer	Stage 2	195	Completed IPT >1 year	No	No TB
59	Banke	43	Male	Janajati	Hinduism	Married	Client of FSW	Yes	Primary	Business	Stage 2	376	Currently taking	No	No TB
60	Banke	38	Male	Muslim	Hinduism	Divorced/separated	IDUs	Yes	Primary	Labourer	Stage 2	197	Completed IPT >1 year	No	No TB
61	Banke	49	Female	Janajati	Hinduism	Married	General Population	No		Housewife	Stage 2	191	Completed IPT >1 year	No	No TB
62	Bardiya	61	Female	Brahmin/Chhetri	Hinduism	Married	General Population	Yes	Primary	Housewife	Stage 2	153	Discontinued IPT	No	No TB
63	Banke	40	Female	Janajati	Hinduism	Divorced/separated	General Population	Yes	Primary	Business	Stage 2	240	No IPT History	No	No TB
64	Bardiya	52	Male	Brahmin/Chhetri	Hinduism	Married	Client of FSW	Yes	Secondary	Business	Stage 2	161	Completed IPT >1 year	No	No TB
65	Bardiya	47	Female	Brahmin/Chhetri	Hinduism	Married	General Population	Yes	Primary	Housewife	Stage 2	331	Completed IPT >1 year	No	No TB
66	Banke	36	Female	Brahmin/Chhetri	Hinduism	Married	General Population	Yes	Primary	Housewife	Stage 2	123	Completed IPT >1 year	No	No TB
67	Banke	29	Female	Muslim	Islam	Married	IDUs	No		Housewife	Stage 2	190	Completed IPT >1 year	No	No TB
68	Banke	49	Male	Brahmin/Chhetri	Hinduism	Married	Client of FSW	No		Others	Stage 2	625	Completed IPT >1 year	No	No TB
69	Banke	54	Male	Muslim	Islam	Unmarried	Client of FSW	No		Labourer	Stage 2	166	Completed IPT >1 year	No	No TB
70	Banke	56	Female	Brahmin/Chhetri	Hinduism	Married	General Population	No		Others	Stage 2	144	Completed IPT <1 year	No	No TB
71	Bardiya	52	Male	Janajati	Hinduism	Married	Client of FSW	No		Others	Stage 2	1324	Completed IPT <1 year	No	No TB
72	Banke	42	Female	Janajati	Hinduism	Married	General Population	Yes	Primary	Housewife	Stage 2	211	Completed IPT >1 year	No	No TB
73	Banke	41	Male	Janajati	Hinduism	Married	Client of FSW	No		Labourer	Stage 2	300	Completed IPT <1 year	No	No TB
74	Banke	26	Male	Janajati	Hinduism	Married	Client of FSW	No		Housewife	Stage 2	274	Completed IPT <1 year	No	No TB
75	Dang	38	Female	Janajati	Hinduism	Married	General Population	No		Housewife	Stage 2	215	Completed IPT <1 year	No	No TB
76	Bardiya	28	Male	Brahmin/Chhetri	Hinduism	Married	Client of FSW	Yes	Primary	Business	Stage 2	248	Completed IPT <1 year	No	No TB
77	Nepalgunj	48	Male	Muslim	Islam	Divorced/separated	Client of FSW	Yes	Primary	Labourer	Stage 2	175	No IPT History	Yes	No TB
78	Kailali	32	Female	Madhesi	Hinduism	Widow/widower	IDUs	Yes	literate only	Business	Stage 2	120	No IPT History	No	No TB
79	Banke	59	Male	Muslim	Islam	Married	Client of FSW	Yes	literate only	Business	Stage 2	195	Completed IPT <1 year	No	No TB
80	Banke	25	Male	Janajati	Hinduism	Married	General Population	No		Agriculture	Stage 2	135	Discontinued IPT	No	No TB
81	Banke	43	Male	Janajati	Hinduism	Married	IDUs	Yes	Primary	Labourer	Stage 2	392	No IPT History	No	No TB
82	Banke	36	Male	Dalit	Hinduism	Married	IDUs	Yes	literate only	Profession	Stage 2	443	Completed IPT <1 year	No	No TB
83	Pyuthan	35	Male	Brahmin/Chhetri	Hinduism	Married	Client of FSW	Yes	literate only	Others	Stage 2	281	Completed IPT <1 year	No	No TB
84	Bardiya	21	Female	Brahmin/Chhetri	Hinduism	Unmarried	General Population	Yes	Secondary	Profession	Stage 2	126	Completed IPT <1 year	No	No TB
85	Banke	48	Female	Brahmin/Chhetri	Hinduism	Married	General Population	Yes	Primary	Housewife	Stage 2	167	Completed IPT <1 year	No	No TB
86	Banke	25	Female	Dalit	Christian	Married	IDUs	Yes	Primary	Housewife	Stage 2	192	No IPT History	No	No TB
87	Banke	46	Male	Janajati	Hinduism	Married	Client of FSW	Yes	Primary	Labourer	Stage 2	103	Completed IPT >1 year	No	No TB
88	Banke	35	Male	Dalit	Hinduism	Married	Client of FSW	Yes	Primary	Business	Stage 2	197	No IPT History	No	No TB
89	Banke	32	Male	Dalit	Hinduism	Married	General Population	Yes	Primary	Housewife	Stage 2	187	No IPT History	No	No TB
90	Banke	35	Female	Muslim	Islam	Widow/widower	IDUs	Yes	Primary	Labourer	Stage 2	459	No IPT History	No	No TB
91	Banke	30	Male	Muslim	Islam	Married	Client of FSW	No		Agriculture	Stage 2	109	No IPT History	No	No TB
92	Banke	21	Female	Brahmin/Chhetri	Hinduism	Married	General Population	Yes	literate only	Profession	Stage 2	374	Completed IPT <1 year	No	No TB
93	Banke	27	Female	Muslim	Islam	Married	General Population	No		Housewife	Stage 2	122	Completed IPT <1 year	No	No TB
94	Banke	35	Male	Muslim	Islam	Married	Client of FSW	No		Labourer	Stage 2	120	No IPT History	No	No TB
95	Banke	30	Female	Muslim	Islam	Married	General Population	No		Housewife	Stage 2	178	No IPT History	No	No TB
96	Banke	28	Female	Dalit	Hinduism	Married	IDUs	Yes	Primary	Housewife	Stage 2	138	No IPT History	No	No TB
97	Banke	19	Female	Muslim	Islam	Divorced/separated	General Population	No		Housewife	Stage 1	125	No IPT History	No	No TB
98	Banke	34	Female	Janajati	Hinduism	Married	IDUs	Yes	Primary	Housewife	Stage 1	223	No IPT History	No	No TB
99	Banke	26	Male	Muslim	Islam	Unmarried	Client of FSW	Yes	Primary	Business	Stage 1	195	No IPT History	No	No TB
100	Banke	35	Female	Dalit	Hinduism	Married	IDUs	No		Housewife	Stage 1	599	No IPT History	No	No TB
101	Banke	26	Female	Dalit	Hinduism	Married	IDUs	Yes	Primary	Housewife	Stage 2	180	No IPT History	No	No TB
102	Banke	60	Male	Janajati	Hinduism	Married	Client of FSW	Yes	literate only	Agriculture	Stage 2	555	No IPT History	No	No TB
103	Banke	46	Male	Janajati	Hinduism	Widow/widower	General Population	Yes	Primary	Business	Stage 1	1537	No IPT History	No	No TB
104	Banke	51	Female	Janajati	Hinduism	Married	General Population	No		Housewife	Stage 2	107	No IPT History	No	No TB
105	Banke	37	Male	Madhesi	Hinduism	Married	IDUs	Yes	Primary	Labourer	Stage 2	187	No IPT History	No	No TB
106	Banke	49	Male	Muslim	Islam	Married	Client of FSW	No		Labourer	Stage 2	234	Completed IPT >1 year	No	No TB
107	Banke	47	Male	Madhesi	Hinduism	Married	IDUs	Yes	Primary	Labourer	Stage 2	338	Completed IPT >1 year	No	No TB
108	Banke	27	Female	Madhesi	Hinduism	Married	General Population	No		Housewife	Stage 1	924	No IPT History	No	No TB
109	Banke	44	Female	Muslim	Islam	Married	IDUs	No		Labourer	Stage 2	109	Currently taking	No	No TB
110	Kailali	33	Female	Brahmin/Chhetri	Hinduism	Widow/widower	General Population	No		Housewife	Stage 2	436	Completed IPT <1 year	No	No TB
111	Baitadi	38	Male	Brahmin/Chhetri	Hinduism	Married	MSM TG	Yes	Primary	Agriculture	Stage 3	185	No IPT History	No	No TB
112	Kailali	36	Female	Janajati	Christian	Married	IDUs	Yes	Primary	Agriculture	Stage 2	221	Discontinued IPT	No	No TB
113	Kailali	22	Male	Dalit	Hinduism	Unmarried	General Population	Yes	literate only	Agriculture	Stage 1	466	Currently taking	No	TB
114	Kailali	34	Female	Brahmin/Chhetri	Hinduism	Married	General Population	Yes	Primary	Housewife	Stage 2	618	Completed IPT >1 year	No	No TB
115	Kailali	40	Female	Brahmin/Chhetri	Hinduism	Married	General Population	Yes	Primary	Housewife	Stage 2	317	Completed IPT <1 year	No	No TB
116	Kailali	33	Male	Janajati	Hinduism	Married	Client of FSW	No		Business	Stage 3	195	No IPT History	No	No TB
117	Kailali	35	Male	Janajati	Hinduism	Married	Client of FSW	Yes	literate only	Labourer	Stage 2	234	No IPT History	No	No TB
118	Kailali	35	Female	Brahmin/Chhetri	Hinduism	Married	General Population	Yes	Primary	Housewife	Stage 2	208	No IPT History	No	No TB
119	Surkhet	44	Male	Brahmin/Chhetri	Hinduism	Married	General Population	Yes	literate only	Agriculture	Stage 2	180	No IPT History	No	No TB
120	Doti	46	Female	Brahmin/Chhetri	Hinduism	Married	General Population	No		Housewife	Stage 2	195	No IPT History	No	No TB
121	Kailali	30	Female	Janajati	Hinduism	Married	General Population	No		Housewife	Stage 3	125	No IPT History	No	No TB
122	Kailali	40	Female	Brahmin/Chhetri	Hinduism	Widow/widower	General Population	No		Housewife	Stage 3	171	No IPT History	No	No TB
123	Kailali	29	Female	Brahmin/Chhetri	Hinduism	Unmarried	General Population	Yes	Primary	Housewife	Stage 1	403	Currently taking	No	No TB
124	Kailali	19	Male	Brahmin/Chhetri	Hinduism	Married	MSM TG	No		Labourer	Stage 2	197	No IPT History	No	No TB
125	Kanchanpur	51	Male	Brahmin/Chhetri	Hinduism	Married	Client of FSW	No		Labourer	Stage 3	161	No IPT History	No	No TB
126	Kanchanpur	40	Female	Brahmin/Chhetri	Hinduism	Married	General Population	Yes	Primary	Housewife	Stage 2	197	Discontinued IPT	No	No TB
127	Kanchanpur	40	Female	Brahmin/Chhetri	Hinduism	Married	General Population	Yes	literate only	Housewife	Stage 3	281	No IPT History	No	No TB
128	Kanchanpur	60	Male	Brahmin/Chhetri	Hinduism	Widow/widower	General Population	No		Housewife	Stage 2	182	No IPT History	No	TB
129	Kanchanpur	38	Male	Brahmin/Chhetri	Hinduism	Married	Client of FSW	Yes	Primary	Profession	Stage 3	311	No IPT History	No	No TB
130	Kailali	45	Male	Dalit	Hinduism	Married	General Population	No		Labourer	Stage 2	193	No IPT History	No	No TB
131	Kailali	38	Female	Brahmin/Chhetri	Hinduism	Widow/widower	General Population	No		Housewife	Stage 2	285	No IPT History	No	No TB
132	Kailali	35	Male	Janajati	Hinduism	Married	Client of FSW	No		Labourer	Stage 2	192	No IPT History	No	No TB
133	Kailali	30	Female	Janajati	Hinduism	Married	General Population	No		Housewife	Stage 2	179	No IPT History	No	No TB
134	Kailali	21	Female	Janajati	Hinduism	Unmarried	General Population	Yes	literate only	Business	Stage 2	637	No IPT History	No	No TB
135	Darchula	35	Female	Brahmin/Chhetri	Hinduism	Married	General Population	No		Housewife	Stage 2	192	No IPT History	No	No TB
136	Kailali	29	Female	Janajati	Hinduism	Married	General Population	Yes	literate only	Housewife	Stage 1	199	Currently taking	No	No TB
137	Kailali	45	Female	Brahmin/Chhetri	Hinduism	Widow/widower	General Population	No		Housewife	Stage 3	185	No IPT History	No	No TB
138	Kanchanpur	36	Male	Dalit	Hinduism	Married	MSM TG	No		Agriculture	Stage 3	481	Completed IPT >1 year	No	No TB
139	Kailali	45	Female	Brahmin/Chhetri	Hinduism	Married	General Population	Yes	literate only	Housewife	Stage 2	500	Currently taking	Yes	No TB
140	Kailali	24	Female	Janajati	Christian	Married	General Population	No		Housewife	Stage 2	822	No IPT History	No	No TB
141	Kailali	38	Male	Brahmin/Chhetri	Hinduism	Married	Client of FSW	No		Labourer	Stage 3	379	Currently taking	No	No TB
142	Kailali	19	Female	Brahmin/Chhetri	Hinduism	Unmarried	General Population	Yes	Secondary	Profession	Stage 3	916	No IPT History	No	No TB
143	Kanchanpur	35	Female	Brahmin/Chhetri	Hinduism	Married	General Population	No		Housewife	Stage 1	1071	No IPT History	No	No TB
144	Kailali	50	Female	Dalit	Hinduism	Unmarried	General Population	No		Housewife	Stage 1	874	No IPT History	No	No TB
145	Kailali	41	Male	Brahmin/Chhetri	Hinduism	Married	Client of FSW	No		Agriculture	Stage 3	182	No IPT History	No	No TB
146	Kailali	25	Female	Dalit	Hinduism	Married	General Population	No		Housewife	Stage 3	175	No IPT History	No	No TB
147	Kailali	38	Female	Brahmin/Chhetri	Hinduism	Married	General Population	No		Housewife	Stage 2	125	No IPT History	No	No TB
148	Kanchanpur	35	Female	Dalit	Hinduism	Married	General Population	No		Housewife	Stage 2	199	No IPT History	No	No TB
149	Kailali	35	Female	Brahmin/Chhetri	Hinduism	Married	General Population	No		Housewife	Stage 3	135	No IPT History	No	No TB
150	Kailali	50	Female	Brahmin/Chhetri	Hinduism	Married	General Population	No		Housewife	Stage 2	102	No IPT History	No	No TB
151	Kailali	30	Female	Dalit	Hinduism	Married	General Population	No		Housewife	Stage 2	195	No IPT History	No	No TB
152	Bajhang	43	Female	Brahmin/Chhetri	Hinduism	Widow/widower	General Population	No		Housewife	Stage 2	180	No IPT History	No	No TB
153	Kanchanpur	35	Male	Dalit	Hinduism	Married	Client of FSW	No		Business	Stage 3	125	No IPT History	No	TB
154	Kailali	55	Male	Muslim	Islam	Married	MSM TG	Yes	Secondary	Agriculture	Stage 3	528	No IPT History	No	No TB
155	Kailali	55	Female	Janajati	Hinduism	Divorced/separated	General Population	Yes	literate only	Housewife	Stage 2	760	No IPT History	No	No TB
156	Kanchanpur	39	Female	Dalit	Hinduism	Married	General Population	No		Housewife	Stage 2	640	No IPT History	No	No TB
157	Kailali	28	Female	Dalit	Hinduism	Married	General Population	No		Agriculture	Stage 3	211	No IPT History	No	No TB
158	Kailali	25	Female	Dalit	Islam	Married	General Population	No		Housewife	Stage 3	420	No IPT History	No	TB
159	Kailali	50	Male	Dalit	Hinduism	Married	Client of FSW	No		Agriculture	Stage 2	444	No IPT History	No	TB
160	Kailali	35	Male	Dalit	Hinduism	Married	General Population	No		Agriculture	Stage 3	129	No IPT History	No	TB
161	Kailali	35	Female	Brahmin/Chhetri	Hinduism	Married	General Population	No		Housewife	Stage 2	560	No IPT History	No	No TB
162	Kailali	30	Male	Janajati	Hinduism	Married	Client of FSW	No		Agriculture	Stage 3	215	No IPT History	No	TB
163	Kanchanpur	63	Male	Brahmin/Chhetri	Hinduism	Married	Client of FSW	No		Agriculture	Stage 3	155	No IPT History	No	TB
164	Kailali	19	Male	Dalit	Hinduism	Unmarried	General Population	No		Agriculture	Stage 3	155	No IPT History	No	TB
165	Kailali	40	Male	Dalit	Hinduism	Married	Client of FSW	No		Business	Stage 3	722	No IPT History	No	No TB
166	Kailali	40	Female	Dalit	Hinduism	Married	General Population	No		Business	Stage 3	155	No IPT History	No	No TB
167	Kailali	60	Female	Dalit	Hinduism	Unmarried	General Population	No		Housewife	Stage 3	182	No IPT History	No	No TB
168	Baitadi	30	Female	Dalit	Buddhism	Married	General Population	No		Housewife	Stage 3	168	No IPT History	No	TB
169	Kailali	21	Male	Brahmin/Chhetri	Hinduism	Unmarried	General Population	Yes	literate only	Business	Stage 2	132	No IPT History	No	No TB
170	Mohattari	33	Male	Janajati	Hinduism	Married	General Population	Yes	literate only	Business	Stage 1	502	No IPT History	Yes	No TB
171	Khotang	24	Female	Janajati	Buddhism	Married	General Population	Yes	Secondary	Housewife	Stage 1	505	No IPT History	No	No TB
172	Syangja	56	Male	Brahmin/Chhetri	Hinduism	Married	IDUs	Yes	Secondary	Agriculture	Stage 3	773	No IPT History	No	No TB
173	Morang	23	Male	Janajati	Hinduism	Unmarried	General Population	Yes	Secondary	Profession	Stage 1	550	Currently taking	No	No TB
174	Bara	37	Male	Muslim	Hinduism	Married	General Population	Yes	Secondary	Profession	Stage 3	211	No IPT History	No	No TB
175	Kavre	34	Male	Janajati	Buddhism	Married	Client of FSW	Yes	Secondary	Profession	Stage 1	840	Completed IPT <1 year	No	No TB
176	Lalitpur	30	Female	Dalit	Hinduism	Married	General Population	Yes	Primary	Profession	Stage 1	123	No IPT History	Yes	No TB
177	Kathmandu	44	Female	Janajati	Buddhism	Married	General Population	Yes	Primary	Housewife	Stage 1	304	Completed IPT >1 year	No	No TB
178	Kathmandu	31	Male	Brahmin/Chhetri	Hinduism	Married	Client of FSW	Yes	Primary	Business	Stage 2	550	No IPT History	No	TB
179	Kathmandu	49	Male	Brahmin/Chhetri	Hinduism	Married	MSM TG	Yes	Secondary	Profession	Stage 1	1104	No IPT History	No	No TB
180	Rupandehi	37	Female	Dalit	Hinduism	Married	General Population	No		Housewife	Stage 2	792	No IPT History	No	No TB
181	Lamjung	53	Male	Brahmin/Chhetri	Hinduism	Married	Client of FSW	Yes	Graduate and Post Graduate	Business	Stage 2	318	No IPT History	No	No TB
182	Dhading	42	Male	Dalit	Hinduism	Married	IDUs	Yes	literate only	Profession	Stage 1	530	No IPT History	Yes	No TB
183	Makwanpur	37	Female	Janajati	Hinduism	Married	General Population	No		Housewife	Stage 2	309	Currently taking	No	No TB
184	Kathmandu	40	Female	Brahmin/Chhetri	Hinduism	Married	General Population	Yes	literate only	Profession	Stage 1	267	No IPT History	No	TB
185	Morang	38	Male	Janajati	Christian	Married	General Population	Yes	Graduate and Post Graduate	Profession	Stage 1	258	Currently taking	Yes	No TB
186	Morang	29	Female	Janajati	Hinduism	Married	General Population	Yes	Primary	Profession	Stage 1	373	No IPT History	No	No TB
187	Rupandehi	41	Female	Janajati	Hinduism	Married	General Population	No		Business	Stage 1	296	Completed IPT >1 year	No	No TB
188	Dolakha	25	Female	Janajati	Buddhism	Married	General Population	No		Agriculture	Stage 1	582	No IPT History	No	No TB
189	Khotang	42	Female	Janajati	Hinduism	Widow/widower	General Population	Yes	Primary	Business	Stage 1	625	Completed IPT >1 year	No	No TB
190	Lalitpur	25	Female	Janajati	Hinduism	Married	General Population	Yes	Graduate and Post Graduate	Housewife	Stage 1	434	No IPT History	No	No TB
191	Kathmandu	29	Female	Janajati	Islam	Married	General Population	Yes	Graduate and Post Graduate	Business	Stage 1	1840	No IPT History	No	No TB
192	Kathmandu	51	Male	Janajati	Buddhism	Married	General Population	Yes	Graduate and Post Graduate	Others	Stage 2	1375	No IPT History	No	No TB
193	Jhapa	37	Male	Brahmin/Chhetri	Hinduism	Married	General Population	Yes	Secondary	Business	Stage 1	460	No IPT History	No	No TB
194	Dhading	47	Male	Brahmin/Chhetri	Hinduism	Married	Client of FSW	Yes	Primary	Agriculture	Stage 1	1138	No IPT History	No	No TB
195	Sarlahi	31	Female	Muslim	Islam	Married	General Population	No		Housewife	Stage 3	177	No IPT History	No	No TB
196	Sindhupalchowk	27	Female	Brahmin/Chhetri	Hinduism	Married	General Population	Yes	Graduate and Post Graduate	Profession	Stage 1	193	No IPT History	No	No TB
197	Rupandehi	24	Female	Brahmin/Chhetri	Hinduism	Unmarried	IDUs	Yes	Secondary	Labourer	Stage 1	272	No IPT History	No	No TB
198	Nawalparasi	21	Male	Janajati	Hinduism	Unmarried	Client of FSW	Yes	Graduate and Post Graduate	Profession	Stage 2	190	No IPT History	No	No TB
199	Kathmandu	22	Female	Janajati	Hinduism	Married	General Population	Yes	Secondary	Housewife	Stage 2	373	No IPT History	No	No TB
200	Bajura	22	Male	Dalit	Hinduism	Married	MSM TG	Yes	Secondary	Profession	Stage 1	204	No IPT History	No	No TB
201	Lalitpur	40	Male	Janajati	Hinduism	Married	IDUs	Yes	Primary	Profession	Stage 1	392	Completed IPT >1 year	Yes	No TB
202	Sindhuli	32	Female	Dalit	Hinduism	Married	General Population	No		Profession	Stage 1	433	No IPT History	Yes	No TB
203	Kathmandu	37	Male	Dalit	Hinduism	Married	MSM TG	Yes	Primary	Profession	Stage 1	410	Completed IPT <1 year	No	No TB
2074	Kathmandu	41	Female	Janajati	Hinduism	Married	General Population	Yes	literate only	Business	Stage 1	191	No IPT History	Yes	No TB
205	Parsa	28	Male	Madhesi	Hinduism	Unmarried	Client of FSW	Yes	Primary	Agriculture	Stage 1	164	No IPT History	No	No TB
206	Udyapur	40	Male	Brahmin/Chhetri	Hinduism	Married	General Population	Yes	Primary	Profession	Stage 1	168	No IPT History	No	No TB
207	Kathmandu	36	Male	Janajati	Hinduism	Unmarried	IDUs	Yes	Secondary	Profession	Stage 2	537	No IPT History	Yes	No TB
208	Dhading	35	Female	Janajati	Buddhism	Married	General Population	Yes	Secondary	Profession	Stage 1	170	No IPT History	No	No TB
209	Nuwakot	33	Male	Janajati	Hinduism	Married	Client of FSW	Yes	Primary	Agriculture	Stage 1	347	No IPT History	No	No TB
210	Lalitpur	46	Male	Brahmin/Chhetri	Hinduism	Married	IDUs	Yes	Graduate and Post Graduate	Profession	Stage 1	150	No IPT History	No	No TB
211	Dhankuta	31	Female	Janajati	Buddhism	Married	General Population	Yes	Secondary	Profession	Stage 1	553	No IPT History	No	No TB
212	Kathmandu	45	Male	Brahmin/Chhetri	Hinduism	Married	General Population	Yes	Graduate and Post Graduate	Business	Stage 1	260	No IPT History	No	No TB
213	Nawalparasi	42	Female	Brahmin/Chhetri	Hinduism	Married	General Population	Yes	Secondary	Agriculture	Stage 1	1494	No IPT History	Yes	No TB
214	Kathmandu	35	Female	Janajati	Hinduism	Married	General Population	Yes	Secondary	Business	Stage 1	595	Completed IPT <1 year	No	No TB
215	Ramechhap	22	Male	Janajati	Buddhism	Unmarried	General Population	Yes	Secondary	Business	Stage 1	389	No IPT History	No	No TB
216	Baitadi	35	Female	Dalit	Hinduism	Divorced/separated	General Population	Yes	literate only	Profession	Stage 1	245	No IPT History	No	No TB
217	Kathmandu	41	Male	Janajati	Hinduism	Married	IDUs	Yes	Secondary	Profession	Stage 2	316	No IPT History	No	No TB
218	Ramechhap	36	Female	Janajati	Buddhism	Married	General Population	Yes	Primary	Agriculture	Stage 1	877	No IPT History	No	No TB
219	Darchula	23	Male	Brahmin/Chhetri	Hinduism	Unmarried	General Population	Yes	Secondary	Profession	Stage 1	181	No IPT History	No	No TB
220	Panchthar	20	Female	Brahmin/Chhetri	Buddhism	Divorced/separated	General Population	Yes	Secondary	Labourer	Stage 1	950	Currently taking	No	No TB
221	Kathmandu	50	Male	Brahmin/Chhetri	Christian	Married	IDUs	Yes	Secondary	Others	Stage 3	460	No IPT History	No	No TB
222	Nuwakot	40	Female	Brahmin/Chhetri	Christian	Married	General Population	Yes	literate only	Profession	Stage 1	1015	Currently taking	No	No TB
223	Kathmandu	44	Male	Brahmin/Chhetri	Hinduism	Unmarried	General Population	Yes	Graduate and Post Graduate	Profession	Stage 3	296	No IPT History	No	No TB
224	Chitwan	20	Male	Brahmin/Chhetri	Hinduism	Unmarried	IDUs	Yes	Secondary	Business	Stage 1	180	No IPT History	Yes	No TB
225	Rupandehi	42	Female	Brahmin/Chhetri	Hinduism	Married	General Population	No		Others	Stage 2	859	Completed IPT <1 year	No	No TB
226	Lalitpur	40	Female	Brahmin/Chhetri	Hinduism	Married	General Population	Yes	literate only	Labourer	Stage 1	237	No IPT History	No	No TB
227	Kathmandu	32	Female	Janajati	Hinduism	Divorced/separated	General Population	Yes	Secondary	Business	Stage 1	503	No IPT History	No	No TB
228	Ramechhap	30	Male	Janajati	Hinduism	Married	General Population	Yes	Secondary	Labourer	Stage 1	288	Currently taking	No	No TB
229	Kathmandu	28	Male	Janajati	Buddhism	Married	IDUs	Yes	Secondary	Labourer	Stage 1	456	No IPT History	No	No TB
230	Baglung	27	Male	Janajati	Hinduism	Unmarried	IDUs	Yes	Secondary	Business	Stage 2	994	Currently taking	No	No TB
231	Kathmandu	33	Male	Janajati	Hinduism	Married	IDUs	Yes	Primary	Agriculture	Stage 3	374	No IPT History	No	No TB
232	Bardiya	35	Female	Janajati	Christian	Married	General Population	Yes	Primary	Agriculture	Stage 1	489	No IPT History	Yes	No TB
233	Sindhupalchowk	37	Female	Brahmin/Chhetri	Hinduism	Married	General Population	Yes	Primary	Housewife	Stage 1	1298	No IPT History	No	No TB
234	Bhojpur	36	Female	Janajati	Christian	Married	General Population	Yes	Secondary	Profession	Stage 1	516	No IPT History	No	No TB
235	Dolakha	44	Male	Brahmin/Chhetri	Hinduism	Married	Client of FSW	No		Agriculture	Stage 2	431	No IPT History	No	No TB
236	Sankhuwasava	24	Male	Janajati	Buddhism	Unmarried	Client of FSW	Yes	Secondary	Profession	Stage 1	250	Discontinued IPT	No	No TB
237	Kathmandu	28	Male	Dalit	Christian	Married	General Population	Yes	Secondary	Business	Stage 1	322	No IPT History	No	No TB
238	Kathmandu	38	Female	Janajati	Hinduism	Married	General Population	Yes	Primary	Others	Stage 1	1027	No IPT History	No	No TB
239	Rupandehi	46	Female	Brahmin/Chhetri	Hinduism	Married	General Population	Yes	Primary	Housewife	Stage 2	188	No IPT History	No	No TB
240	Okhaldhunga	49	Male	Brahmin/Chhetri	Hinduism	Married	Client of FSW	Yes	Primary	Profession	Stage 3	162	No IPT History	No	No TB
241	Kathmandu	50	Male	Janajati	Hinduism	Divorced/separated	IDUs	Yes	literate only	Labourer	Stage 2	335	No IPT History	No	No TB
242	Gorkha	37	Female	Janajati	Hinduism	Married	General Population	Yes	Primary	Labourer	Stage 2	147	No IPT History	No	No TB
243	Gorkha	41	Female	Janajati	Buddhism	Widow/widower	General Population	No		Agriculture	Stage 3	645	No IPT History	No	No TB
244	Taplejung	32	Male	Janajati	Hinduism	Unmarried	General Population	Yes	Graduate and Post Graduate	Profession	Stage 1	381	No IPT History	No	No TB
245	Bhaktapur	60	Male	Janajati	Hinduism	Married	General Population	Yes	Primary	Agriculture	Stage 1	438	No IPT History	No	No TB
246	Bhaktapur	39	Female	Janajati	Hinduism	Married	General Population	No		Agriculture	Stage 2	838	No IPT History	No	No TB
247	Ramechhap	49	Female	Brahmin/Chhetri	Hinduism	Married	General Population	No		Housewife	Stage 1	482	No IPT History	No	No TB
248	Dolakha	28	Male	Brahmin/Chhetri	Hinduism	Unmarried	General Population	Yes	Secondary	Profession	Stage 1	684	No IPT History	No	No TB
249	Nuwakot	23	Male	Janajati	Buddhism	Married	General Population	Yes	literate only	Profession	Stage 1	489	No IPT History	No	No TB
250	Makwanpur	30	Male	Janajati	Hinduism	Married	IDUs	Yes	Primary	Labourer	Stage 2	181	No IPT History	No	No TB
251	Tanahu	34	Female	Brahmin/Chhetri	Hinduism	Married	General Population	Yes	Secondary	Others	Stage 1	184	No IPT History	No	No TB
252	Okhaldhunga	38	Female	Janajati	Hinduism	Married	General Population	No		Others	Stage 1	1027	No IPT History	No	No TB
253	Sunsari	37	Female	Brahmin/Chhetri	Hinduism	Married	General Population	Yes	Primary	Agriculture	Stage 1	391	No IPT History	No	No TB
254	Mohattari	27	Male	Dalit	Hinduism	Unmarried	Client of FSW	Yes	Secondary	Business	Stage 1	208	No IPT History	No	No TB
255	Pokhara	28	Male	Brahmin/Chhetri	Hinduism	Married	General Population	Yes	Secondary	Business	Stage 2	180	No IPT History	No	No TB
256	Dhading	35	Female	Janajati	Christian	Married	General Population	No		Others	Stage 1	190	No IPT History	No	No TB
257	Lalitpur	22	Male	Brahmin/Chhetri	Hinduism	Unmarried	General Population	Yes	Primary	Business	Stage 1	728	No IPT History	No	No TB
258	Nuwakot	37	Female	Janajati	Buddhism	Unmarried	General Population	Yes	literate only	Others	Stage 1	479	No IPT History	No	No TB
259	Ramechhap	30	Female	Janajati	Hinduism	Married	General Population	No		Profession	Stage 1	604	No IPT History	No	No TB
260	Kathmandu	36	Female	Janajati	Hinduism	Married	General Population	No		Agriculture	Stage 1	175	No IPT History	No	No TB
261	Lalitpur	43	Male	Janajati	Hinduism	Married	Client of FSW	Yes	Primary	Profession	Stage 2	152	No IPT History	No	No TB
262	Kathmandu	40	Female	Brahmin/Chhetri	Hinduism	Unmarried	IDUs	No		Labourer	Stage 1	213	Currently taking	No	No TB
263	Sindhupalchowk	35	Female	Brahmin/Chhetri	Hinduism	Married	General Population	Yes	Primary	Housewife	Stage 1	190	No IPT History	No	No TB
264	Morang	23	Male	Janajati	Hinduism	Unmarried	General Population	Yes	Secondary	Labourer	Stage 1	550	Currently taking	No	No TB
265	Kathmandu	27	Male	Janajati	Hinduism	Married	MSM TG	Yes	Secondary	Profession	Stage 1	568	Currently taking	No	No TB
266	Baglung	34	Female	Brahmin/Chhetri	Hinduism	Married	General Population	Yes	Secondary	Housewife	Stage 1	290	No IPT History	No	No TB
267	Rautahat	30	Female	Madhesi	Hinduism	Married	General Population	No		Business	Stage 2	213	No IPT History	No	No TB
268	Sindhupalchowk	30	Female	Brahmin/Chhetri	Hinduism	Married	General Population	Yes	Primary	Housewife	Stage 1	487	No IPT History	No	No TB
269	Sindhupalchowk	36	Female	Janajati	Buddhism	Married	General Population	Yes	Primary	Housewife	Stage 1	454	No IPT History	No	No TB
270	Sindhupalchowk	53	Female	Dalit	Christian	Divorced/separated	General Population	No		Agriculture	Stage 2	121	No IPT History	No	No TB
271	Kathmandu	32	Female	Janajati	Buddhism	Married	General Population	Yes	Graduate and Post Graduate	Profession	Stage 1	630	No IPT History	No	No TB
272	Sindhuli	31	Male	Janajati	Hinduism	Married	Client of FSW	Yes	Secondary	Labourer	Stage 1	125	Currently taking	No	No TB
273	Okhaldhunga	33	Female	Janajati	Hinduism	Married	General Population	Yes	literate only	Housewife	Stage 1	164	No IPT History	No	No TB
274	Sindhupalchowk	35	Female	Brahmin/Chhetri	Hinduism	Married	General Population	No		Business	Stage 2	238	No IPT History	No	No TB
275	Sunsari	33	Female	Brahmin/Chhetri	Hinduism	Married	General Population	No		Housewife	Stage 1	214	Completed IPT >1 year	No	No TB
276	Lamjung	35	Female	Dalit	Hinduism	Divorced/separated	FSW	Yes	Primary	Agriculture	Stage 3	180	No IPT History	No	TB
277	Kaski	30	Male	Brahmin/Chhetri	Hinduism	Married	General Population	Yes	Secondary	Business	Stage 1	150	No IPT History	No	No TB
278	Baglung	30	Male	Dalit	Hinduism	Married	Client of FSW	Yes	Primary	Profession	Stage 1	175	No IPT History	Yes	No TB
279	Kaski	34	Female	Janajati	Buddhism	Married	FSW	Yes	Secondary	Business	Stage 1	150	No IPT History	Yes	No TB
280	Kaski	30	Male	Brahmin/Chhetri	Hinduism	Married	Client of FSW	Yes	Primary	Business	Stage 1	180	No IPT History	No	No TB
281	Gorkha	19	Male	Janajati	Hinduism	Unmarried	MSM TG	Yes	Primary	Labourer	Stage 1	175	No IPT History	No	No TB
282	Syangja	48	Male	Janajati	Hinduism	Unmarried	Client of FSW	Yes	Primary	Agriculture	Stage 1	169	No IPT History	No	No TB
283	Kaski	31	Female	Brahmin/Chhetri	Hinduism	Married	FSW	Yes	Primary	Housewife	Stage 1	180	No IPT History	No	No TB
284	Tanahu	46	Female	Brahmin/Chhetri	Hinduism	Married	General Population	No		Housewife	Stage 1	190	No IPT History	No	No TB
285	Kaski	35	Male	Brahmin/Chhetri	Hinduism	Married	IDUs	Yes	Secondary	Others	Stage 1	195	No IPT History	No	No TB
286	Kaski	48	Male	Brahmin/Chhetri	Hinduism	Married	Client of FSW	No		Labourer	Stage 3	150	No IPT History	No	No TB
287	Tanahu	38	Male	Brahmin/Chhetri	Hinduism	Married	Client of FSW	Yes	Secondary	Profession	Stage 1	145	No IPT History	No	No TB
288	Kaski	20	Female	Dalit	Hinduism	Married	FSW	Yes	Primary	Housewife	Stage 1	169	No IPT History	No	No TB
289	Tanahu	36	Female	Janajati	Hinduism	Widow/widower	FSW	Yes	Secondary	Housewife	Stage 1	175	No IPT History	No	No TB
290	Kaski	37	Female	Janajati	Hinduism	Married	General Population	Yes	Primary	Agriculture	Stage 1	130	No IPT History	No	No TB
291	Baglung	31	Male	Brahmin/Chhetri	Hinduism	Divorced/separated	Client of FSW	Yes	Primary	Others	Stage 1	195	No IPT History	No	No TB
292	Kaski	38	Male	Janajati	Hinduism	Married	IDUs	No		Others	Stage 3	175	No IPT History	Yes	TB
293	Kaski	48	Male	Dalit	Hinduism	Married	MSM TG	Yes	Primary	Labourer	Stage 1	150	No IPT History	Yes	No TB
294	Kaski	37	Male	Janajati	Hinduism	Married	Client of FSW	Yes	Primary	Labourer	Stage 1	180	No IPT History	No	No TB
295	Gorkha	45	Female	Dalit	Hinduism	Divorced/separated	FSW	No		Labourer	Stage 1	150	No IPT History	No	No TB
296	Kaski	28	Male	Janajati	Hinduism	Unmarried	Client of FSW	Yes	Primary	Profession	Stage 2	130	No IPT History	No	No TB
297	Kaski	21	Male	Brahmin/Chhetri	Hinduism	Married	Client of FSW	Yes	Secondary	Others	Stage 1	180	No IPT History	No	No TB
298	Syangja	45	Female	Janajati	Hinduism	Divorced/separated	FSW	No		Housewife	Stage 2	175	No IPT History	No	No TB
299	Kaski	39	Male	Janajati	Hinduism	Married	IDUs	Yes	Secondary	Others	Stage 1	129	No IPT History	No	No TB
300	Kaski	44	Male	Dalit	Hinduism	Divorced/separated	Client of FSW	No		Labourer	Stage 3	135	No IPT History	No	TB
301	Kaski	31	Female	Dalit	Hinduism	Married	IDUs	Yes	Primary	Housewife	Stage 1	176	No IPT History	No	No TB
302	Kaski	58	Male	Dalit	Hinduism	Divorced/separated	General Population	No		Agriculture	Stage 1	120	No IPT History	Yes	No TB
303	Kaski	45	Male	Janajati	Hinduism	Married	General Population	Yes	Secondary	Others	Stage 1	185	No IPT History	No	No TB
304	Kaski	45	Male	Janajati	Hinduism	Married	General Population	Yes	Secondary	Business	Stage 1	125	No IPT History	No	No TB
305	Kaski	29	Male	Janajati	Hinduism	Unmarried	Client of FSW	Yes	Primary	Others	Stage 1	175	No IPT History	No	No TB
306	Kaski	31	Male	Brahmin/Chhetri	Hinduism	Married	General Population	Yes	Graduate and Post Graduate	Others	Stage 2	135	No IPT History	No	No TB
307	Kaski	25	Female	Brahmin/Chhetri	Hinduism	Unmarried	FSW	Yes	Graduate and Post Graduate	Others	Stage 2	824	No IPT History	Yes	No TB
308	Kaski	55	Female	Janajati	Hinduism	Unmarried	General Population	Yes	Primary	Housewife	Stage 3	100	No IPT History	No	No TB
309	Kaski	24	Female	Brahmin/Chhetri	Hinduism	Married	IDUs	No		Labourer	Stage 2	590	No IPT History	No	No TB
310	Kaski	62	Male	Janajati	Hinduism	Married	Client of FSW	Yes	literate only	Profession	Stage 2	145	No IPT History	No	No TB
311	Kaski	22	Male	Dalit	Hinduism	Unmarried	Client of FSW	No		Labourer	Stage 3	140	No IPT History	No	TB
312	Kaski	34	Male	Janajati	Hinduism	Married	Client of FSW	Yes	Primary	Labourer	Stage 2	130	No IPT History	No	No TB
313	Chitwan	22	Male	Brahmin/Chhetri	Hinduism	Unmarried	Client of FSW	Yes	Graduate and Post Graduate	Others	Stage 1	120	No IPT History	No	No TB
314	Syangja	56	Female	Janajati	Hinduism	Married	IDUs	Yes	Secondary	Housewife	Stage 1	175	No IPT History	No	No TB
315	Kaski	40	Male	Janajati	Hinduism	Married	Client of FSW	Yes	Primary	Labourer	Stage 3	155	No IPT History	Yes	No TB
316	Kaski	30	Female	Dalit	Hinduism	Married	General Population	Yes	Primary	Labourer	Stage 2	125	No IPT History	No	No TB
317	Kaski	35	Female	Janajati	Hinduism	Married	FSW	No		Housewife	Stage 2	120	No IPT History	No	No TB
318	Kaski	35	Male	Janajati	Hinduism	Married	Client of FSW	No		Labourer	Stage 2	135	No IPT History	No	No TB
319	Kaski	21	Male	Janajati	Hinduism	Married	Client of FSW	Yes	Secondary	Labourer	Stage 2	180	No IPT History	No	No TB
320	Syangja	26	Male	Dalit	Hinduism	Married	Client of FSW	Yes	Secondary	Labourer	Stage 2	120	No IPT History	No	No TB
321	Kaski	45	Male	Brahmin/Chhetri	Hinduism	Married	Client of FSW	Yes	Secondary	Others	Stage 3	180	No IPT History	No	No TB
322	Kaski	38	Male	Janajati	Hinduism	Married	General Population	No		Labourer	Stage 3	195	No IPT History	No	No TB
323	Kaski	53	Male	Janajati	Hinduism	Married	Client of FSW	Yes	Primary	Agriculture	Stage 2	120	No IPT History	No	No TB
324	Kaski	21	Male	Dalit	Hinduism	Unmarried	Client of FSW	No		Profession	Stage 3	120	No IPT History	No	TB
325	Kaski	34	Female	Janajati	Hinduism	Married	IDUs	No		Housewife	Stage 2	180	No IPT History	No	No TB
326	Kaski	37	Male	Janajati	Hinduism	Married	Client of FSW	Yes	Primary	Profession	Stage 2	165	No IPT History	Yes	No TB
327	Morang	20	Male	Janajati	Hinduism	Unmarried	Client of FSW	Yes	Secondary	Others	Stage 2	125	No IPT History	No	No TB
328	Kaski	20	Female	Brahmin/Chhetri	Hinduism	Unmarried	General Population	Yes	Graduate and Post Graduate	Others	Stage 2	635	No IPT History	Yes	No TB
329	Baglung	31	Female	Brahmin/Chhetri	Hinduism	Married	General Population	Yes	Secondary	Housewife	Stage 2	789	No IPT History	Yes	No TB
330	Kaski	44	Female	Brahmin/Chhetri	Hinduism	Married	IDUs	No		Housewife	Stage 2	150	No IPT History	No	No TB
331	Parbat	26	Male	Dalit	Hinduism	Married	Client of FSW	Yes	Primary	Profession	Stage 2	129	No IPT History	No	No TB
332	Kaski	33	Female	Janajati	Hinduism	Married	General Population	Yes	Primary	Others	Stage 1	660	No IPT History	No	No TB
333	Kaski	28	Male	Dalit	Hinduism	Married	Client of FSW	Yes	Primary	Labourer	Stage 3	189	No IPT History	No	No TB
334	Kaski	31	Male	Brahmin/Chhetri	Hinduism	Unmarried	Client of FSW	Yes	Primary	Business	Stage 3	106	No IPT History	No	No TB
335	Sunsari	62	Male	Janajati	Hinduism	Widow/widower	General Population	Yes	Primary	Housewife	Stage 1	102	No IPT History	Yes	No TB
336	Sunsari	32	Female	Janajati	Hinduism	Married	General Population	Yes	Primary	Housewife	Stage 2	163	No IPT History	No	No TB
337	Sunsari	44	Male	Janajati	Hinduism	Unmarried	General Population	Yes	Secondary	Others	Stage 2	110	No IPT History	No	TB
338	Dhankuta	30	Female	Janajati	Buddhism	Married	General Population	Yes	Primary	Business	Stage 2	197	No IPT History	No	No TB
339	Sunsari	35	Male	Dalit	Christian	Married	General Population	No		Housewife	Stage 1	139	No IPT History	No	TB
340	Morang	19	Female	Dalit	Hinduism	Married	General Population	Yes	literate only	Housewife	Stage 2	532	No IPT History	Yes	No TB
341	Jhapa	26	Female	Janajati	Hinduism	Married	General Population	Yes	Primary	Housewife	Stage 2	150	No IPT History	No	No TB
342	Morang	46	Male	Janajati	Hinduism	Married	Client of FSW	Yes	Primary	Others	Stage 2	165	No IPT History	Yes	No TB
343	Sankhuwasava	39	Male	Janajati	Hinduism	Married	General Population	No		Agriculture	Stage 3	148	No IPT History	No	TB
344	Bhojpur	46	Male	Janajati	Hinduism	Married	Client of FSW	Yes	Primary	Business	Stage 2	190	No IPT History	No	TB
345	Sunsari	39	Male	Janajati	Hinduism	Married	IDUs	No		Others	Stage 2	971	No IPT History	Yes	No TB
346	Kathmandu	35	Female	Dalit	Hinduism	Married	General Population	Yes	Primary	Profession	Stage 2	488	No IPT History	No	No TB
347	Kathmandu	39	Female	Janajati	Hinduism	Married	General Population	No		Profession	Stage 4	389	No IPT History	No	No TB
348	Tanahu	47	Male	Brahmin/Chhetri	Hinduism	Married	General Population	Yes	Primary	Profession	Stage 2	180	No IPT History	No	No TB
349	Gorkha	37	Female	Brahmin/Chhetri	Hinduism	Married	General Population	Yes	Primary	Profession	Stage 1	724	No IPT History	No	No TB
350	Kathmandu	31	Female	Madhesi	Hinduism	Widow/widower	General Population	Yes	Primary	Profession	Stage 2	387	No IPT History	No	No TB
351	Kaski	40	Male	Janajati	Hinduism	Married	General Population	Yes	Secondary	Business	Stage 4	162	No IPT History	No	No TB
352	Kaski	47	Male	Brahmin/Chhetri	Hinduism	Married	Client of FSW	Yes	Secondary	Business	Stage 4	198	No IPT History	No	No TB
353	Kathmandu	31	Male	Brahmin/Chhetri	Hinduism	Married	General Population	Yes	Secondary	Others	Stage 2	259	No IPT History	No	No TB
354	Janakpur	25	Female	Janajati	Hinduism	Unmarried	General Population	Yes	Secondary	Profession	Stage 2	167	No IPT History	Yes	No TB
355	Dolakha	45	Male	Brahmin/Chhetri	Hinduism	Married	General Population	No		Profession	Stage 4	180	No IPT History	No	No TB
356	Sindhuli	32	Female	Janajati	Hinduism	Married	General Population	Yes	Secondary	Housewife	Stage 3	135	No IPT History	No	No TB
357	Sunsari	42	Male	Janajati	Buddhism	Married	MSM TG	Yes	Secondary	Business	Stage 4	422	No IPT History	Yes	No TB
358	Sindhupalchowk	49	Male	Janajati	Hinduism	Married	General Population	No		Agriculture	Stage 4	198	No IPT History	No	No TB
359	Kailali	22	Female	Janajati	Hinduism	Married	General Population	Yes	Primary	Housewife	Stage 3	224	No IPT History	No	No TB
360	Baglung	38	Male	Janajati	Hinduism	Married	MSM TG	Yes	Graduate and Post Graduate	Profession	Stage 4	127	No IPT History	No	TB
361	Udyapur	30	Female	Janajati	Hinduism	Married	General Population	Yes	Primary	Agriculture	Stage 4	148	No IPT History	No	No TB
362	Nuwakot	40	Female	Janajati	Buddhism	Married	General Population	No		Business	Stage 4	274	No IPT History	No	No TB
363	Lamjung	37	Male	Brahmin/Chhetri	Hinduism	Married	General Population	Yes	Secondary	Business	Stage 3	185	No IPT History	No	No TB
364	Kathmandu	36	Female	Janajati	Hinduism	Married	General Population	Yes	Graduate and Post Graduate	Profession	Stage 2	201	Currently taking	No	No TB
365	Kathmandu	21	Male	Brahmin/Chhetri	Hinduism	Unmarried	IDUs	No		Profession	Stage 3	366	No IPT History	No	No TB
366	Surkhet	46	Male	Janajati	Hinduism	Married	General Population	Yes	Secondary	Profession	Stage 4	229	No IPT History	No	No TB
367	Gorkha	40	Female	Brahmin/Chhetri	Hinduism	Married	General Population	Yes	Primary	Profession	Stage 3	779	No IPT History	No	No TB
368	Makwanpur	43	Male	Janajati	Christian	Married	General Population	Yes	Primary	Profession	Stage 2	437	Completed IPT >1 year	No	No TB
369	Kathmandu	53	Male	Janajati	Hinduism	Married	General Population	Yes	Primary	Labourer	Stage 3	216	No IPT History	No	No TB
370	Kathmandu	49	Male	Janajati	Hinduism	Married	General Population	Yes	Graduate and Post Graduate	Others	Stage 4	320	No IPT History	No	No TB
371	Kathmandu	36	Male	Janajati	Christian	Unmarried	IDUs	Yes	Primary	Profession	Stage 3	274	No IPT History	No	No TB
372	Solukhumbu	52	Male	Janajati	Buddhism	Married	General Population	No		Profession	Stage 4	144	No IPT History	No	No TB
373	Nepalgunj	34	Female	Brahmin/Chhetri	Hinduism	Married	General Population	Yes	Secondary	Profession	Stage 3	301	No IPT History	No	No TB
374	Baglung	55	Male	Brahmin/Chhetri	Hinduism	Married	General Population	No		Labourer	Stage 4	145	No IPT History	No	No TB
375	Morang	26	Male	Brahmin/Chhetri	Hinduism	Unmarried	General Population	Yes	Graduate and Post Graduate	Profession	Stage 3	150	No IPT History	No	No TB
376	Bhaktapur	36	Female	Brahmin/Chhetri	Hinduism	Married	General Population	Yes	Primary	Agriculture	Stage 3	486	No IPT History	No	No TB
377	Syangja	42	Male	Brahmin/Chhetri	Hinduism	Married	General Population	Yes	Graduate and Post Graduate	Agriculture	Stage 3	406	No IPT History	No	No TB
378	Nuwakot	42	Female	Janajati	Hinduism	Married	FSW	Yes	Primary	Agriculture	Stage 3	645	No IPT History	No	No TB
379	Nuwakot	42	Male	Madhesi	Hinduism	Married	IDUs	Yes	Primary	Agriculture	Stage 1	408	No IPT History	No	TB
380	Nuwakot	19	Male	Janajati	Hinduism	Unmarried	IDUs	Yes	Primary	Others	Stage 2	552	No IPT History	No	No TB
381	Kathmandu	46	Male	Janajati	Hinduism	Unmarried	IDUs	Yes	Graduate and Post Graduate	Business	Stage 3	236	No IPT History	No	TB
382	Lamjung	42	Female	Brahmin/Chhetri	Hinduism	Married	FSW	No		Housewife	Stage 2	321	No IPT History	No	No TB
383	Kavre	43	Male	Brahmin/Chhetri	Hinduism	Married	General Population	Yes	Secondary	Business	Stage 4	129	No IPT History	No	No TB
384	Kathmandu	46	Female	Janajati	Hinduism	Married	General Population	No		Agriculture	Stage 4	221	No IPT History	No	No TB
385	Kathmandu	55	Female	Brahmin/Chhetri	Hinduism	Married	General Population	Yes	literate only	Housewife	Stage 1	175	No IPT History	No	No TB
386	Baglung	41	Male	Brahmin/Chhetri	Hinduism	Married	General Population	Yes	Graduate and Post Graduate	Housewife	Stage 4	658	Completed IPT >1 year	No	No TB
387	Kathmandu	35	Male	Brahmin/Chhetri	Hinduism	Married	General Population	Yes	Secondary	Business	Stage 3	439	Completed IPT <1 year	No	No TB
388	Kathmandu	51	Male	Brahmin/Chhetri	Hinduism	Married	IDUs	Yes	Primary	Others	Stage 3	297	No IPT History	No	No TB
389	Lalitpur	32	Female	Brahmin/Chhetri	Hinduism	Married	General Population	Yes	literate only	Labourer	Stage 3	453	Completed IPT >1 year	No	TB
390	Lalitpur	30	Female	Brahmin/Chhetri	Hinduism	Unmarried	IDUs	Yes	literate only	Business	Stage 4	628	No IPT History	No	No TB
391	Jhapa	38	Female	Janajati	Buddhism	Married	General Population	Yes	literate only	Business	Stage 1	592	Completed IPT >1 year	No	TB
392	Sarlahi	35	Female	Brahmin/Chhetri	Hinduism	Married	General Population	Yes	Secondary	Housewife	Stage 3	401	Completed IPT >1 year	No	No TB
393	Nuwakot	47	Male	Janajati	Buddhism	Married	MSM TG	No		Housewife	Stage 1	535	No IPT History	No	TB
394	Rautahat	54	Male	Madhesi	Hinduism	Married	General Population	Yes	literate only	Business	Stage 3	146	No IPT History	No	No TB
395	Nuwakot	45	Female	Janajati	Buddhism	Married	General Population	Yes	Primary	Others	Stage 4	356	No IPT History	No	No TB
396	Nuwakot	37	Male	Dalit	Hinduism	Married	General Population	Yes	Secondary	Business	Stage 4	784	No IPT History	No	No TB
397	Kathmandu	53	Female	Janajati	Hinduism	Married	General Population	Yes	Primary	Housewife	Stage 1	199	No IPT History	No	No TB
398	Rupandehi	55	Female	Janajati	Hinduism	Married	FSW	Yes	literate only	Housewife	Stage 3	350	Completed IPT <1 year	No	No TB
399	Kathmandu	46	Female	Brahmin/Chhetri	Hinduism	Married	General Population	Yes	Primary	Housewife	Stage 2	770	No IPT History	No	No TB
400	Morang	45	Female	Janajati	Hinduism	Married	General Population	Yes	literate only	Others	Stage 3	424	Completed IPT >1 year	No	No TB
401	Kathmandu	40	Male	Brahmin/Chhetri	Hinduism	Married	IDUs	Yes	literate only	Others	Stage 3	470	Completed IPT >1 year	No	No TB
402	Kathmandu	55	Male	Brahmin/Chhetri	Hinduism	Married	MSM TG	Yes	Secondary	Business	Stage 3	112	No IPT History	No	No TB
403	Kathmandu	49	Male	Brahmin/Chhetri	Hinduism	Married	General Population	No		Housewife	Stage 2	674	Completed IPT <1 year	No	TB
